# Supplementary material for: Corporate governance and reporting quality of accounts in China-listed firms. A moderating role of ownership pattern
Source: PLoS One. 2023 Nov 30;18(11):e0295253. doi: 10.1371/journal.pone.0295253 (PMC10688956; doi:10.1371/journal.pone.0295253)
Supplement: S1 Data — (XLSX) [file pone.0295253.s002.xlsx]

## Sheet: 2012-2022 corporate governnace
obs	ABN	ACH	ACM	AIND	AOP	BDILIG	BIND	BSIZE	CEO	FOW	LOGSIZE	TRL	MRL	ARL	profit
1	1	0	1	0	1	24	0	12	0	1	12.4753	88	46	42	14.7706
2	1	0	1	0	1	12	1	10	0	1	11.7291	90	51	39	26.3149
3	1	0	1	1	1	5	3	7	1	1	10.7587	108	37	71	45.7206
4	1	0	1	0	1	6	0	17	0	0	10.1803	118	31	87	23.4735
5	1	0	1	0	1	6	0	10	0	1	11.9351	108	37	71	1.4565
6	1	1	1	1	1	6	0	10	0	0	7.37399	118	22	96	3.77605
7	1	0	1	0	1	5	0	12	0	1	12.3731	121	26	95	-0.409251
8	1	0	1	0	1	4	5	8	0	1	10.1183	121	23	98	4.3894
9	1	0	1	1	1	4	0	7	1	1	10.0762	129	40	89	5.30682
10	1	0	1	0	1	5	5	15	0	0	11.893	121	53	68	4.68808
11	0	0	1	1	1	5	0	7	0	0	11.4652	114	49	65	7.41454
12	1	1	1	1	1	4	4	6	0	0	10.9247	67	37	30	26.5187
13	1	0	1	1	0	10	4	13	0	0	10.4171	90	30	60	3.6201
14	1	0	1	0	1	5	3	12	0	0	10.601	87	61	26	11.5266
15	0	0	1	0	1	5	1	8	0	0	11.2431	108	42	66	2.05849
16	1	0	1	0	0	3	2	8	1	1	10.1536	110	36	74	7.57461
17	1	0	0	0	1	9	4	10	0	1	9.90185	89	44	45	1.16521
18	1	0	1	1	1	4	0	8	0	0	10.6264	89	59	30	12.278
19	1	0	1	1	1	5	0	7	0	0	10.8132	121	54	67	0.390216
20	0	0	1	0	1	7	0	7	0	1	10.2891	121	31	90	0.309979
21	1	0	1	0	1	6	0	9	0	0	10.3801	110	30	80	0.613973
22	1	0	1	0	1	4	2	8	0	1	10.425	121	34	87	-3.35863
23	1	0	1	1	1	5	3	8	0	0	8.58771	131	86	45	0.718256
24	1	0	1	1	1	7	0	10	0	0	9.19496	121	35	86	0.531149
25	1	0	1	0	1	4	0	7	0	1	9.11871	121	27	94	0.494853
26	1	0	0	1	1	5	0	7	0	1	8.96546	119	60	59	0.107276
27	1	0	1	1	1	4	2	10	0	0	9.10883	93	34	59	11.4871
28	1	0	1	1	1	5	0	9	0	1	10.1056	104	34	70	61.5815
29	1	0	1	0	0	12	13	17	0	0	11.8403	121	33	88	2.04883
30	1	0	1	0	1	4	0	4	0	0	12.4787	89	50	39	86.1672
31	1	0	1	0	1	5	0	6	0	1	10.8028	109	33	76	13.2285
32	1	0	1	0	1	10	0	10	0	1	9.71952	79	46	33	1.18514
33	1	0	1	0	1	4	4	6	0	0	7.95674	117	34	83	5.56424
34	1	0	1	0	1	4	2	7	0	1	10.4682	87	49	38	102.942
35	0	0	1	0	1	4	0	7	0	0	8.5086	125	40	85	30.0184
36	1	0	1	0	1	5	6	9	0	0	9.56791	72	34	38	-0.182533
37	1	0	1	0	1	4	2	8	0	0	8.16551	62	30	32	1.45824
38	0	0	1	0	1	4	4	10	1	1	10.0725	122	34	88	-10.4089
39	0	0	1	0	1	5	4	7	0	0	9.69463	121	23	98	8.99856
40	0	0	1	0	1	8	0	7	1	1	10.8984	120	54	66	13.7768
41	0	0	1	0	1	5	1	7	1	1	22.4789	121	28	93	-27.4204
42	1	0	1	0	1	4	0	10	1	1	9.64456	96	23	73	4.76834
43	0	0	1	0	1	5	3	7	0	1	8.17291	113	30	83	12.0143
44	1	0	1	0	1	4	1	7	0	1	8.90996	113	69	44	16.7986
45	1	1	1	1	1	5	5	8	1	0	7.7255	89	32	57	12.0398
46	0	0	1	0	1	5	0	7	0	1	10.3126	116	28	88	13.3711
47	1	0	1	0	1	5	4	9	0	1	9.49691	114	35	79	1.42385
48	1	0	1	0	1	4	0	7	1	1	9.41297	99	34	65	-7.38558
49	1	0	0	0	1	4	0	12	0	1	8.87333	117	22	95	1.09654
50	1	0	1	0	1	3	0	12	0	1	9.2661	87	43	44	-2.09
51	1	0	1	0	1	5	1	7	1	1	10.0563	113	34	79	9.65276
52	1	0	1	0	1	4	0	9	0	1	10.1974	94	34	60	34.9031
53	1	0	1	0	1	4	0	8	0	0	9.05777	89	43	46	72.96
54	1	0	1	0	1	7	3	8	0	1	10.0633	117	62	55	13.9458
55	1	0	1	0	1	4	8	9	1	1	8.76563	72	44	28	36.953
56	1	0	1	0	1	5	0	9	0	0	10.6861	120	39	81	-18.5821
57	1	0	1	0	1	4	1	9	0	0	7.49009	114	55	59	10.8906
58	1	0	1	0	1	4	1	13	0	0	10.9454	110	38	72	82.141
59	1	0	1	0	1	13	4	7	0	0	9.86496	121	26	95	22.6596
60	1	0	1	0	1	7	4	9	0	0	8.63752	86	35	51	36.0275
61	1	0	1	0	1	5	5	10	0	1	8.43951	109	59	50	98.9643
62	0	0	1	0	1	6	7	9	0	0	7.25161	121	28	93	19.0581
63	0	0	1	0	0	5	4	7	0	0	6.74469	124	26	98	6.87559
64	0	0	1	0	1	4	0	10	1	0	8.14699	118	51	67	5.11938
65	1	0	1	0	1	5	0	9	0	0	10.1738	119	33	86	20.5549
66	1	0	1	0	1	8	7	12	0	1	12.7317	95	56	39	22.5313
67	1	0	1	0	1	12	5	10	0	1	12.0468	88	47	41	31.1329
68	1	0	1	1	1	5	3	7	1	1	10.8655	107	32	75	50.1078
69	1	0	1	0	1	13	0	13	0	0	7.41273	115	28	87	3.91752
70	1	0	1	0	1	6	0	10	0	1	12.0128	108	37	71	1.26852
71	1	0	1	1	1	5	0	11	0	0	7.41273	115	23	92	3.91752
72	1	0	1	0	1	5	0	12	0	1	12.5157	98	7	91	0.09866
73	1	0	1	0	1	5	1	8	0	1	10.2607	120	26	94	5.51277
74	1	0	1	1	1	7	0	7	1	1	10.2454	132	43	89	5.75248
75	1	0	1	0	1	5	2	12	0	0	12.2444	87	69	18	7.07743
76	0	0	1	1	1	5	0	7	0	0	11.5064	112	54	58	6.8972
77	1	0	1	1	1	5	4	13	0	0	11.0168	67	44	23	16.3804
78	1	0	1	1	1	9	3	12	0	0	10.4445	91	30	61	2.43988
79	1	0	1	0	1	6	3	12	0	0	10.6141	86	60	26	4.64415
80	0	0	1	0	1	6	1	8	0	0	11.2386	104	38	66	2.91006
81	1	0	1	0	0	4	6	8	1	1	10.3113	90	88	2	10.3135
82	1	0	0	0	1	8	2	10	0	1	9.89403	89	37	52	0.346452
83	1	0	1	1	1	4	0	8	0	0	10.6123	121	76	45	20.9738
84	1	0	1	1	1	6	0	7	0	0	10.8334	114	47	67	9.37672
85	0	0	1	0	1	9	0	7	0	1	10.2703	121	32	89	5.29314
86	1	0	1	0	1	6	1	9	0	0	10.3321	120	43	77	0.415133
87	1	0	1	0	1	5	2	8	0	1	10.396	122	35	87	0.940235
88	1	0	1	1	1	5	0	7	0	0	8.45777	107	53	54	4.57026
89	1	0	1	1	1	6	1	10	0	0	9.22133	150	22	128	2.64812
90	1	0	1	0	1	6	0	7	0	1	9.12836	110	38	72	12.8964
91	1	0	0	1	1	5	0	9	0	1	8.96546	113	43	70	0.107276
92	1	0	1	1	1	4	1	10	0	1	8.98717	115	45	70	12.918
93	1	0	1	1	1	5	1	7	0	1	10.3265	110	40	70	59.611
94	1	0	1	0	0	11	1	14	0	0	12.0637	223	43	180	4.47697
95	1	0	1	0	1	4	0	4	0	0	12.7583	85	46	39	52.7991
96	1	0	1	0	1	6	4	12	0	1	10.7121	109	43	66	-24.3258
97	1	0	1	0	1	6	2	10	0	1	10.0073	82	31	51	3.40763
98	1	0	1	0	1	5	1	7	0	0	8.05825	112	41	71	14.074
99	1	0	1	0	1	5	0	7	0	1	10.8371	109	61	48	129.368
100	0	0	1	0	1	4	0	7	0	0	8.6949	119	45	74	37.6883
101	1	0	1	0	1	4	4	9	0	0	9.6699	69	17	52	-0.240163
102	1	0	1	0	1	4	2	7	0	0	8.33621	88	60	28	6.05338
103	0	0	1	0	1	4	5	11	1	1	10.3898	131	34	97	37.3578
104	0	0	1	0	1	5	1	7	0	0	9.78036	120	26	94	4.22705
105	0	1	1	0	1	5	1	7	1	0	10.9442	121	26	95	10.0358
106	0	0	1	0	1	4	1	7	1	1	22.4851	121	37	84	12.3645
107	1	0	1	0	1	4	2	10	1	1	9.69544	108	56	52	5.01564
108	0	0	1	0	1	6	0	7	0	1	8.47145	113	33	80	11.1759
109	1	0	1	0	1	4	1	7	0	1	9.14098	101	67	34	21.3492
110	1	0	1	1	1	7	1	8	1	0	7.86733	113	47	66	14.2087
111	0	0	1	0	1	6	0	7	0	1	10.5794	110	24	86	13.249
112	1	0	1	0	1	5	2	9	0	1	9.53848	109	59	50	6.76517
113	1	0	1	0	1	4	0	7	1	1	9.52925	105	25	80	-9.46334
114	1	0	0	0	1	5	0	12	0	1	9.21314	98	25	73	0.812875
115	1	0	1	0	1	5	0	9	0	1	9.15789	86	45	41	-3.72698
116	1	0	1	0	1	5	1	7	1	1	9.96875	114	33	81	11.8836
117	1	0	1	0	1	5	0	9	0	1	10.2247	102	38	64	54.7419
118	1	0	1	0	1	5	0	9	0	0	9.23885	89	42	47	54.0252
119	1	0	1	0	1	10	1	8	0	1	9.94573	112	61	51	9.6652
120	1	0	1	0	1	4	9	10	1	1	8.97407	84	54	30	44.5818
121	1	0	1	0	1	6	3	10	0	0	10.7371	120	42	78	-32.1342
122	1	0	1	0	1	4	1	9	0	0	7.79685	132	43	89	4.15576
123	1	0	1	0	1	5	1	10	0	0	10.9528	109	32	77	32.7435
124	1	0	1	0	1	8	3	7	0	0	10.0249	121	28	93	11.4974
125	1	0	1	0	1	6	0	9	0	0	8.76741	120	29	91	10.5863
126	1	0	1	0	1	4	3	10	0	1	8.63731	110	54	56	135.027
127	0	0	1	0	1	4	7	9	0	0	7.30134	112	30	82	18.0355
128	0	0	1	0	0	5	2	7	0	0	7.03767	112	20	92	1.69605
129	0	0	1	0	1	7	1	10	0	0	8.44552	110	36	74	5.16285
130	1	0	1	0	1	4	0	9	0	0	10.2017	121	34	87	24.1005
131	1	0	1	0	1	13	6	10	0	1	12.9337	85	49	36	21.1063
132	1	0	1	0	1	8	5	9	0	1	12.2686	90	39	51	25.5318
133	1	0	1	1	1	5	3	7	1	1	10.89	87	43	44	45.777
134	1	0	1	0	1	5	1	14	0	0	10.4398	119	49	70	26.3518
135	1	0	1	0	1	6	0	10	0	1	12.1113	108	41	67	2.48944
136	1	0	1	1	1	6	0	11	0	0	7.4799	112	26	86	7.75594
137	1	0	1	0	1	4	1	11	0	1	12.5398	90	40	50	0.244648
138	1	0	1	0	1	5	1	8	0	1	10.027	120	26	94	7.45206
139	1	0	1	1	1	5	0	7	1	1	10.1468	120	40	80	7.73667
140	1	0	1	0	1	9	6	15	0	0	11.506	90	41	49	8.1129
141	0	0	1	1	1	5	0	7	0	0	11.0375	103	45	58	8.35439
142	1	0	1	1	1	3	4	14	0	0	11.1248	87	60	27	15.8261
143	1	0	1	1	1	9	4	12	0	0	10.5387	91	25	66	6.09148
144	1	0	1	0	1	5	3	12	0	0	10.523	87	60	27	6.00894
145	0	0	1	0	1	5	1	8	0	0	11.2809	111	45	66	3.82009
146	1	0	1	0	0	6	0	8	1	1	10.308	133	45	88	3.00991
147	1	0	0	0	1	5	3	9	0	1	9.93319	92	47	45	0.891952
148	1	0	1	1	1	7	0	8	0	0	10.8237	114	37	77	30.0393
149	1	0	1	1	1	7	0	7	0	0	11.0592	121	34	87	12.5586
150	0	0	1	0	1	11	0	8	0	1	10.593	121	34	87	10.8534
151	1	0	1	0	1	4	1	10	0	0	10.3191	84	33	51	1.57542
152	1	0	1	0	1	4	2	8	0	1	10.3851	121	37	84	6.11045
153	1	0	1	1	1	5	1	8	0	0	8.53001	98	51	47	12.8082
154	1	0	1	1	1	4	2	10	0	0	9.35895	120	41	79	6.75831
155	1	0	1	0	1	5	1	7	0	1	9.2868	121	43	78	27.2247
156	1	0	0	1	1	3	0	5	0	1	8.96546	148	89	59	0.107276
157	1	0	1	1	1	5	1	10	0	1	8.9459	68	34	34	20.6204
158	1	0	1	1	1	5	1	7	0	1	10.3122	87	43	44	56.5181
159	1	0	1	0	0	5	1	14	0	0	12.0066	160	40	120	1.1508
160	1	0	1	0	1	3	0	4	0	0	12.5472	99	41	58	50.8445
161	1	0	1	0	1	5	4	10	0	1	10.6114	113	28	85	12.3953
162	1	0	1	0	1	4	1	10	0	1	10.0877	90	46	44	0.275191
163	1	0	1	0	1	5	1	7	0	0	8.35578	112	40	72	16.2453
164	1	0	1	0	1	5	1	9	0	1	10.8645	105	59	46	129.368
165	0	0	1	0	1	4	0	7	0	0	8.8027	119	34	85	34.2624
166	1	0	1	0	1	5	5	9	0	0	9.59994	69	17	52	0.835549
167	1	0	1	0	1	5	2	7	0	0	8.27851	90	67	23	4.53381
168	0	0	1	0	1	5	2	11	1	1	10.3898	119	22	97	37.3578
169	0	0	1	0	1	5	1	8	0	0	9.99538	120	26	94	12.5073
170	0	0	1	0	1	5	1	7	1	1	11.2977	121	36	85	16.6293
171	0	0	1	0	1	4	1	7	0	1	22.4914	110	34	76	19.8123
172	1	0	1	0	1	5	2	9	1	1	9.79472	88	38	50	3.66911
173	0	0	1	0	1	4	0	7	0	1	8.53347	114	31	83	11.1113
174	1	0	1	0	1	1	7	7	0	1	9.32081	106	63	43	25.8309
175	1	0	1	1	1	5	2	8	1	0	7.97836	116	32	84	13.5351
176	0	0	0	0	1	6	0	7	0	1	10.8044	86	30	56	17.823
177	1	0	1	0	1	5	1	9	0	1	9.76595	112	64	48	12.2285
178	1	0	1	0	1	4	0	7	1	1	9.71528	113	34	79	-7.16882
179	1	0	0	0	1	5	0	12	0	1	9.30091	113	35	78	1.29445
180	1	0	1	0	1	5	0	13	0	1	9.62549	88	43	45	1.71069
181	1	0	1	0	1	4	1	7	1	1	10.0779	115	50	65	22.4709
182	1	0	1	0	1	4	0	9	0	1	10.1308	98	38	60	42.7169
183	1	0	1	0	1	5	2	8	0	0	9.2228	88	43	45	53.1129
184	1	0	1	0	1	10	1	8	0	1	9.94964	114	65	49	7.44666
185	1	0	1	0	1	4	9	10	1	1	9.12731	77	48	29	36.4522
186	1	0	1	0	1	4	1	10	0	0	10.8831	93	44	49	18.3304
187	1	0	1	0	1	5	1	9	0	0	8.17793	120	71	49	4.30534
188	1	0	1	0	1	5	3	10	0	0	10.9273	90	45	45	35.5706
189	1	0	1	0	1	11	3	7	0	0	10.0758	121	27	94	15.4663
190	1	0	1	0	1	4	0	9	0	0	8.85252	119	27	92	51.4869
191	1	0	1	0	1	5	5	10	0	1	8.76238	114	64	50	163.019
192	0	0	1	0	1	4	2	9	0	0	7.49314	120	41	79	18.995
193	0	0	1	0	0	5	2	7	0	0	7.10619	115	26	89	11.694
194	0	0	1	0	1	4	1	10	0	0	8.56746	128	60	68	7.67856
195	1	0	1	0	1	4	0	9	0	0	10.231	120	29	91	27.2762
196	1	0	1	0	1	4	3	12	0	1	13.1148	84	49	35	28.8111
197	1	0	1	0	1	9	8	10	0	1	12.373	114	59	55	26.0773
198	1	0	1	1	1	5	2	7	1	1	10.9659	76	31	45	54.4816
199	1	0	1	0	1	5	1	13	0	0	10.6122	120	30	90	42.9203
200	1	0	1	0	1	3	0	10	0	1	12.0983	141	43	98	1.02108
201	1	0	1	1	1	6	3	11	0	1	7.57662	117	25	92	6.26175
202	1	0	1	0	1	6	1	12	0	1	12.6324	113	55	58	0.360843
203	1	0	1	0	1	5	1	8	0	0	10.2182	113	27	86	7.89651
204	1	0	1	1	1	5	1	7	0	1	10.1858	120	38	82	8.23898
205	1	0	1	0	1	6	6	15	0	0	9.51362	104	55	49	5.65973
206	0	0	1	1	1	5	0	7	0	0	11.4653	112	55	57	8.78139
207	1	0	1	1	1	5	4	13	0	0	11.3686	77	47	30	14.2825
208	1	0	1	1	1	8	4	12	0	1	10.5343	112	35	77	4.73702
209	1	0	1	0	1	5	3	12	0	0	10.7418	94	34	60	4.29967
210	0	0	1	0	1	4	1	8	0	1	11.328	120	33	87	4.40847
211	0	0	1	0	0	4	1	8	0	1	10.4196	115	57	58	5.0828
212	1	0	0	0	1	7	2	10	0	1	9.94551	114	41	73	1.7871
213	1	0	1	1	1	4	1	8	0	0	10.9999	107	45	62	35.0813
214	1	1	1	1	1	7	1	7	0	0	10.3757	119	43	76	13.6162
215	0	0	1	0	1	7	0	7	0	1	10.4572	119	32	87	13.5864
216	1	0	1	0	1	6	1	10	0	0	10.2881	51	1	50	1.90315
217	1	0	1	0	1	4	1	8	0	1	11.1768	120	43	77	5.36288
218	1	0	1	1	1	4	1	8	0	0	8.76888	114	72	42	12.5185
219	1	0	1	1	1	4	2	10	0	0	9.38236	130	42	78	7.78722
220	1	0	1	0	1	7	1	7	0	1	9.55754	100	35	65	25.8592
221	1	0	0	1	1	5	0	9	0	1	8.79346	105	33	72	-22.2353
222	1	0	1	1	1	4	1	10	0	0	8.72535	54	26	28	19.1136
223	1	0	1	1	1	5	1	7	0	0	10.3497	79	45	34	55.5112
224	1	0	1	0	0	16	2	14	0	0	12.0552	613	49	564	-6.25114
225	1	0	1	0	1	4	1	10	0	0	12.827	103	45	58	80.3065
226	1	0	1	0	1	4	2	12	0	1	10.5631	113	26	87	-9.97206
227	1	0	1	0	1	4	4	10	0	1	10.1542	93	46	47	1.15945
228	1	0	1	0	1	5	2	7	0	0	8.51359	112	41	71	13.6766
229	1	0	1	0	1	5	1	7	0	1	10.8538	115	69	46	174.848
230	0	0	1	0	1	4	0	7	0	0	8.93788	119	34	85	41.7656
231	1	0	1	0	1	5	4	9	0	0	9.73383	59	17	42	1.5856
232	1	0	1	0	1	4	2	7	0	0	8.46232	101	67	34	5.79957
233	0	0	1	0	1	5	2	12	1	0	10.3898	117	25	92	37.3578
234	0	0	1	0	1	5	2	7	0	1	10.1636	121	35	86	3.80297
235	0	0	1	0	1	5	1	7	1	0	11.483	121	38	83	5.01141
236	0	0	1	0	1	5	1	7	0	0	22.5129	114	29	85	3.9655
237	1	0	1	0	1	5	1	6	0	1	9.8575	113	35	78	5.29747
238	0	0	1	0	1	4	1	9	0	1	8.80357	114	30	84	14.2879
239	1	0	1	0	1	4	2	7	0	1	9.52996	114	60	54	216.245
240	1	0	1	1	1	4	2	8	1	0	8.05611	114	39	75	14.586
241	0	0	1	0	1	5	1	7	0	0	10.7785	106	32	74	2.81553
242	1	0	1	0	1	5	2	9	0	1	9.99629	96	30	66	18.9828
243	1	0	1	0	1	4	2	7	0	0	9.82596	118	31	87	-4.38115
244	1	0	1	0	1	5	0	12	0	1	9.4087	119	47	72	7.43698
245	1	0	1	0	1	4	1	7	0	0	9.41874	86	41	45	7.5187
246	1	0	1	0	1	4	1	7	0	1	10.5308	114	36	78	23.3523
247	1	0	1	0	1	4	0	9	0	1	10.1701	111	52	59	49.2806
248	1	0	1	0	1	6	0	8	0	0	7.30452	90	43	47	10.1238
249	1	0	1	0	1	10	2	8	0	1	10.0405	112	53	59	18.4304
250	1	0	1	0	1	4	1	8	0	1	9.23093	77	53	24	35.3093
251	1	0	1	0	1	7	1	10	0	0	10.9997	106	51	55	29.3623
252	1	0	1	0	1	5	1	9	0	0	8.2446	114	61	53	9.13166
253	1	0	1	0	1	5	3	10	0	0	10.8738	90	42	48	12.0285
254	1	0	1	0	1	9	3	7	0	1	10.4246	121	28	93	35.4568
255	1	0	1	0	1	7	1	9	0	0	9.08998	109	27	82	64.2835
256	1	0	1	0	1	5	3	9	0	1	8.90802	106	58	48	177.171
257	0	0	1	0	1	5	2	9	0	0	7.55904	119	39	80	13.8477
258	0	0	1	0	0	6	1	7	0	0	7.21453	115	26	89	15.0807
259	0	0	1	0	1	5	1	10	0	0	8.67522	125	60	65	9.19662
260	1	0	1	0	1	6	1	9	0	0	10.2907	120	36	84	43.1485
261	1	0	1	0	1	4	9	12	0	1	13.2245	79	43	36	20.2861
262	1	0	1	0	1	12	7	10	0	1	12.4199	85	49	36	17.3723
263	1	0	1	1	1	5	2	7	1	1	10.9231	78	35	43	35.76
264	1	0	1	0	1	6	1	13	0	0	10.6423	78	36	42	51.25
265	1	0	1	0	1	7	0	10	0	1	12.1028	101	34	67	1.71757
266	1	0	1	1	1	6	0	11	0	0	7.93352	118	22	96	7.90742
267	1	0	1	0	1	6	1	13	0	1	12.8146	106	56	50	0.793092
268	1	0	1	0	1	4	1	8	0	1	10.096	120	25	95	8.41252
269	1	0	1	1	1	7	1	7	0	1	10.0445	120	40	80	8.80206
270	1	0	1	0	1	6	6	15	0	0	11.7436	120	70	50	8.51497
271	0	0	1	1	1	5	0	7	0	0	11.4748	114	49	65	11.1317
272	1	0	1	1	1	5	4	13	0	0	11.2914	73	44	29	13.1783
273	1	0	1	1	1	10	3	10	0	0	10.6266	105	30	75	21.7062
274	1	0	1	0	1	6	3	12	0	0	10.9922	68	42	26	4.34813
275	0	0	1	0	1	6	1	8	0	0	11.4594	71	45	26	4.40648
276	1	0	1	0	0	4	1	7	0	1	10.5865	111	29	82	9.78238
277	1	0	0	0	1	6	2	10	0	1	10.568	94	49	45	41.9591
278	1	0	1	1	1	5	1	8	0	0	11.1994	121	53	68	38.4433
279	1	0	1	1	1	5	1	7	0	0	10.3554	119	38	81	17.4032
280	0	0	1	0	1	9	0	7	0	1	11.0388	120	30	90	14.9606
281	1	0	1	0	1	5	2	15	0	0	10.3264	88	28	60	2.98313
282	1	0	1	0	1	4	1	8	0	1	11.2171	121	52	69	6.54552
283	1	1	1	1	1	4	1	8	0	0	9.15525	106	59	47	7.29293
284	1	0	1	1	1	4	2	10	0	0	9.40212	119	42	77	10.989
285	1	0	1	0	1	4	1	7	0	1	9.74455	105	21	84	27.1141
286	1	0	0	1	1	5	2	9	0	1	8.96546	149	90	59	0.107276
287	1	0	1	1	1	5	1	8	0	1	8.62461	86	59	27	22.5058
288	1	0	1	1	1	5	1	7	0	1	10.1706	87	43	44	42.1634
289	1	0	1	0	0	24	5	14	0	0	12.2633	248	27	221	-3.9332
290	1	0	1	0	1	4	1	10	0	0	12.7405	104	28	76	25.5308
291	1	0	1	0	1	4	2	12	0	1	10.5436	111	23	88	8.51276
292	1	0	1	0	1	6	3	10	0	1	10.1768	79	46	33	4.12532
293	1	0	1	0	1	7	2	7	0	0	8.62245	111	41	70	9.58974
294	1	0	1	0	1	5	0	7	0	1	10.805	106	56	50	193.187
295	0	0	1	0	1	4	0	7	0	0	9.0454	127	29	98	43.2084
296	1	0	1	0	1	5	4	9	0	0	9.85613	82	28	54	0.463862
297	1	0	1	0	1	7	2	8	0	0	8.59286	89	58	31	1.71355
298	0	0	1	0	1	5	1	10	1	1	10.4954	118	28	90	48.0003
299	0	0	1	0	1	6	1	7	0	0	10.2021	120	25	95	3.99841
300	0	0	1	0	1	5	1	7	0	1	11.5243	150	33	117	3.55629
301	0	0	1	0	1	4	1	7	0	1	22.5601	118	34	84	2.41553
302	1	0	1	0	1	4	1	6	0	1	9.90947	118	68	50	8.29985
303	0	0	1	0	1	5	1	9	0	1	9.0336	119	29	90	16.9196
304	1	0	1	0	1	4	2	7	0	1	9.71039	111	62	49	36.6366
305	1	0	1	1	1	4	1	7	1	0	8.38686	109	50	59	26.1514
306	0	0	1	0	1	7	1	7	0	1	10.8118	118	40	78	2.58541
307	1	0	1	0	1	5	2	9	0	1	10.1168	108	59	49	27.578
308	1	0	1	0	1	4	2	7	0	1	9.82596	109	24	85	-0.284214
309	1	0	1	0	1	5	1	14	0	1	9.43692	143	24	119	12.8775
310	1	0	1	0	1	4	1	9	0	1	9.54151	86	42	44	22.1455
311	1	0	1	0	1	4	1	7	0	1	10.5308	118	43	75	70.9925
312	1	0	1	0	1	7	1	10	0	1	10.8277	96	35	61	115.906
313	1	0	1	0	1	4	0	7	0	0	7.23056	89	43	46	15.0155
314	1	0	1	0	1	6	2	8	0	1	10.1913	115	59	56	23.0157
315	1	0	1	0	1	4	1	8	0	1	9.35392	78	41	37	46.3387
316	1	0	1	0	1	5	1	10	0	0	10.9497	115	44	71	38.1504
317	1	0	1	0	1	6	1	8	0	0	8.27944	105	56	49	23.6533
318	1	0	1	0	1	5	3	10	0	0	10.7803	81	34	47	46.3816
319	1	1	1	0	1	4	3	7	0	0	10.4619	120	28	92	54.9113
320	1	0	1	0	1	6	1	9	0	0	9.23435	115	30	85	78.6319
321	1	0	1	0	1	4	3	9	0	1	9.01663	110	62	48	191.204
322	0	0	1	0	1	4	1	9	0	0	7.60539	112	29	83	6.61638
323	0	0	1	0	0	5	1	7	0	0	7.34889	116	23	93	34.1598
324	0	0	1	0	1	5	3	10	0	0	8.71915	121	51	70	10.5518
325	1	0	1	0	1	4	1	9	1	0	10.4441	119	43	76	32.3412

## Sheet: 2012-2022 Reporting
Company code	ARL	MRL	TRL	fow	oenershp concentration
10001	36	43	79	1	3
10002	36	49	85	1	4
10003	43	35	78	1	2
10004	42	36	78	0	3
10005	67	34	101	1	4
10006	96	22	118	0	4
10007	50	56	106	1	2
10008	95	25	120	1	2
10009	80	40	120	1	2
10010	50	70	120	0	4
10011	65	49	114	0	3
10012	29	44	73	0	1
10013	75	30	105	0	1
10014	26	42	68	0	3
10015	26	45	71	0	4
10016	82	29	111	1	2
10017	45	49	94	1	2
10018	68	53	121	0	4
10019	81	38	119	0	3
10020	90	30	120	1	2
10021	60	28	88	0	2
10022	69	52	121	1	2
10023	47	59	106	0	3
10024	77	42	119	0	3
10025	84	21	105	1	2
10026	59	90	149	1	1
10027	27	59	86	1	3
10028	44	43	87	1	2
10029	221	27	248	0	4
10030	76	28	104	0	2
10031	88	23	111	1	1
10032	33	46	79	1	1
10033	70	41	111	0	5
10034	50	56	106	1	3
10035	98	29	127	0	4
10036	54	28	82	0	1
10037	31	58	89	0	4
10038	90	28	118	1	2
10039	95	25	120	0	3
10040	117	33	150	1	5
10041	84	34	118	1	4
10042	50	68	118	1	2
10043	90	29	119	1	1
10044	49	62	111	1	1
10045	59	50	109	0	0
10046	78	40	118	1	3
10047	49	59	108	1	1
10048	85	24	109	1	2
10049	119	24	143	1	4
10050	44	42	86	1	3
10051	75	43	118	1	1
10052	61	35	96	1	3
10053	46	43	89	0	4
10054	56	59	115	1	3
10055	37	41	78	1	2
10056	71	44	115	0	6
10057	49	56	105	0	5
10058	47	34	81	0	4
10059	92	28	120	0	4
10060	85	30	115	0	8
10061	48	62	110	1	5
10062	83	29	112	0	1
10063	93	23	116	0	7
10064	70	51	121	0	2
10065	76	43	119	0	5
10001	35	49	84	1	3
10002	55	59	114	1	3
10003	45	31	76	1	5
10004	90	30	120	0	4
10005	98	43	141	1	4
10006	92	25	117	1	5
10007	58	55	113	1	2
10008	86	27	113	0	3
10009	82	38	120	1	3
10010	49	55	104	0	1
10011	57	55	112	0	4
10012	30	47	77	0	2
10013	77	35	112	1	2
10014	60	34	94	0	3
10015	87	33	120	1	2
10016	58	57	115	1	2
10017	73	41	114	1	2
10018	62	45	107	0	0
10019	76	43	119	0	1
10020	87	32	119	1	2
10021	50	1	51	0	2
10022	77	43	120	1	1
10023	42	72	114	0	2
10024	78	42	130	0	2
10025	65	35	100	1	2
10026	72	33	105	1	2
10027	28	26	54	0	3
10028	34	45	79	0	2
10029	564	49	613	0	1
10030	58	45	103	0	2
10031	87	26	113	1	1
10032	47	46	93	1	1
10033	71	41	112	0	2
10034	46	69	115	1	3
10035	85	34	119	0	4
10036	42	17	59	0	1
10037	34	67	101	0	3
10038	92	25	117	0	2
10039	86	35	121	1	3
10040	83	38	121	0	2
10041	85	29	114	0	2
10042	78	35	113	1	1
10043	84	30	114	1	1
10044	54	60	114	1	1
10045	75	39	114	0	4
10046	74	32	106	0	0
10047	66	30	96	1	3
10048	87	31	118	0	2
10049	72	47	119	1	5
10050	45	41	86	0	4
10051	78	36	114	1	1
10052	59	52	111	1	4
10053	47	43	90	0	4
10054	59	53	112	1	3
10055	24	53	77	1	2
10056	55	51	106	0	1
10057	53	61	114	0	4
10058	48	42	90	0	3
10059	93	28	121	1	5
10060	82	27	109	0	8
10061	48	58	106	1	2
10062	80	39	119	0	2
10063	89	26	115	0	6
10064	65	60	125	0	2
10065	84	36	120	0	5
10001	36	49	85	1	3
10002	51	39	90	1	3
10003	44	43	87	1	2
10004	70	49	119	0	3
10005	67	41	108	1	4
10006	86	26	112	0	4
10007	50	40	90	1	2
10008	94	26	120	1	2
10009	80	40	120	1	2
10010	49	41	90	0	4
10011	58	45	103	0	3
10012	27	60	87	0	1
10013	66	25	91	0	1
10014	27	60	87	0	3
10015	66	45	111	0	4
10016	88	45	133	1	2
10017	45	47	92	1	2
10018	77	37	114	0	4
10019	87	34	121	0	3
10020	87	34	121	1	2
10021	51	33	84	0	2
10022	84	37	121	1	2
10023	47	51	98	0	3
10024	79	41	120	0	3
10025	78	43	121	1	1
10026	59	89	148	1	3
10027	34	34	68	1	3
10028	44	43	87	1	2
10029	120	40	160	0	4
10030	58	41	99	0	2
10031	85	28	113	1	1
10032	44	46	90	1	1
10033	72	40	112	0	6
10034	46	59	105	1	3
10035	85	34	119	0	4
10036	52	17	69	0	1
10037	23	67	90	0	3
10038	97	22	119	1	3
10039	94	26	120	0	4
10040	85	36	121	1	5
10041	76	34	110	1	4
10042	50	38	88	1	2
10043	83	31	114	1	1
10044	43	63	106	1	1
10045	84	32	116	0	0
10046	56	30	86	1	3
10047	48	64	112	1	1
10048	79	34	113	1	2
10049	78	35	113	1	5
10050	45	43	88	1	3
10051	65	50	115	1	1
10052	60	38	98	1	3
10053	45	43	88	0	4
10054	49	65	114	1	3
10055	29	48	77	1	2
10056	49	44	93	0	6
10057	49	71	120	0	4
10058	45	45	90	0	4
10059	94	27	121	0	4
10060	92	27	119	0	8
10061	50	64	114	1	5
10062	79	41	120	0	1
10063	89	26	115	0	6
10064	68	60	128	0	2
10065	91	29	120	0	5
10001	39	56	95	1	2
10002	41	47	88	1	4
10003	75	32	107	1	2
10004	87	28	115	0	3
10005	71	37	108	1	4
10006	92	23	115	0	4
10007	91	7	98	1	2
10008	94	26	120	1	2
10009	89	43	132	1	2
10010	18	69	87	0	2
10011	58	54	112	0	3
10012	23	44	67	0	1
10013	61	30	91	0	1
10014	26	60	86	0	0
10015	66	38	104	0	4
10016	2	88	90	1	2
10017	52	37	89	1	2
10018	45	76	121	0	2
10019	67	47	114	0	3
10020	89	32	121	1	2
10021	77	43	120	0	2
10022	87	35	122	1	3
10023	54	53	107	0	2
10024	128	22	150	0	4
10025	72	38	110	1	3
10026	70	43	113	1	1
10027	70	45	115	1	3
10028	70	40	110	1	2
10029	180	43	223	0	4
10030	39	46	85	0	2
10031	66	43	109	1	1
10032	51	31	82	1	1
10033	71	41	112	0	5
10034	48	61	109	1	3
10035	74	45	119	0	4
10036	52	17	69	0	1
10037	28	60	88	0	4
10038	97	34	131	1	2
10039	94	26	120	0	7
10040	95	26	121	0	6
10041	84	37	121	1	4
10042	52	56	108	1	2
10043	80	33	113	1	1
10044	34	67	101	1	1
10045	66	47	113	0	4
10046	86	24	110	1	3
10047	50	59	109	1	1
10048	80	25	105	1	2
10049	73	25	98	1	4
10050	41	45	86	1	3
10051	81	33	114	1	1
10052	64	38	102	1	3
10053	47	42	89	0	4
10054	51	61	112	1	3
10055	30	54	84	1	2
10056	78	42	120	0	3
10057	89	43	132	0	6
10058	77	32	109	0	4
10059	93	28	121	0	4
10060	91	29	120	0	8
10061	56	54	110	1	5
10062	82	30	112	0	1
10063	92	20	112	0	7
10064	74	36	110	0	2
10065	87	34	121	0	5
10001	42	46	88	1	2
10002	39	51	90	1	1
10003	71	37	108	1	1
10004	87	31	118	0	3
10005	71	37	108	1	4
10006	96	22	118	0	4
10007	95	26	121	1	2
10008	98	23	121	1	2
10009	89	40	129	1	2
10010	68	53	121	0	2
10011	65	49	114	0	3
10012	30	37	67	0	1
10013	60	30	90	0	1
10014	26	61	87	0	0
10015	66	42	108	0	4
10016	74	36	110	1	2
10017	45	44	89	1	2
10018	30	59	89	0	2
10019	67	54	121	0	3
10020	90	31	121	1	2
10021	80	30	110	0	2
10022	87	34	121	1	3
10023	45	86	131	0	2
10024	86	35	121	0	4
10025	94	27	121	1	3
10026	59	60	119	1	1
10027	59	34	93	0	3
10028	70	34	104	1	2
10029	88	33	121	0	4
10030	39	50	89	0	2
10031	76	33	109	1	1
10032	33	46	79	1	1
10033	83	34	117	0	5
10034	38	49	87	1	3
10035	85	40	125	0	4
10036	38	34	72	0	1
10037	32	30	62	0	4
10038	88	34	122	1	2
10039	98	23	121	0	3
10040	66	54	120	1	3
10041	93	28	121	1	4
10042	73	23	96	1	2
10043	83	30	113	1	1
10044	44	69	113	1	1
10045	57	32	89	0	5
10046	88	28	116	1	3
10047	79	35	114	1	1
10048	65	34	99	1	2
10049	95	22	117	1	3
10050	44	43	87	1	3
10051	79	34	113	1	1
10052	60	34	94	1	3
10053	46	43	89	0	4
10054	55	62	117	1	3
10055	28	44	72	1	2
10056	81	39	120	0	6
10057	59	55	114	0	6
10058	72	38	110	0	3
10059	95	26	121	0	4
10060	51	35	86	0	8
10061	50	59	109	1	5
10062	93	28	121	0	1
10063	98	26	124	0	7
10064	67	51	118	0	2
10065	86	33	119	0	5
